# Supplementary material for: Wnt/β-Catenin Inhibition by CWP232291 as a Novel Therapeutic Strategy in Ovarian Cancer
Source: Front Oncol. 2022 May 12;12:852260. doi: 10.3389/fonc.2022.852260 (PMC9134752; doi:10.3389/fonc.2022.852260)
Supplement: Supplementary Table S1 — Clinical information of patient samples used for IHC and organoid study. [file Table_1.xlsx]

## Sheet: organoids
No.	Age	Histology type	Stage	NAC	Treatment	Recurrence
1	68	HGSC	3C	0	# Ov ca IIIC (HGSC) s/p TAH, BSO, PLND, OM, Appe', PCDS mass excision, Bladder mass excision ('16-12-27) s/p Paclitaxel-Carboplatin #9 ('17-04-30) s/p Paclitaxel-Carboplatin #3 ('18-03-21 ~ '18-05-09) s/p Belotecan #9 ('18-05-31 ~ '18-12-29) s/p Gemcitabine #4 ('19-04-29)	1
2	60	Borderline	1B	0	# Borderline ov tumor IB (Serous) s/p TLH, BSO, PLND, partial OM' ('16-07-04)	0
3	43	Metastatic carcinoma from breast	N/A	0	# Breast ca s/p TM with ALND, Lt ('15-09-18) --> F/U loss --> '16-09 Metastasis to stomach, bone, ovary, uterus s/p TAH, BSO ('16-10-07) s/p Femara #16 ('16-11-02 ~ '18-05-29)> PD s/p Aromasin+Afinitor #2 ('18-06-01 ~ '18-08)> PD s/p TMX ('18-09-17 ~ )	N/A
4	48	HGSC	4B	0	# Ov ca IVB (HGSC) s/p TAH, BSO, OM, PLND, PALND, appe', Rt diaphragm peritonectomy, Lt diaphragm, SB mesentery, ant, pelvic peritoneum, rectal serosa fulguration, transverse colon nodule resection, VATS Bilat CPND ('17-12-07) s/p Paclitaxel-carboplatin-bevacizumab #6 ('18-04-18)	0
5	48	Endometrioid, G2	3C	0	# Ov ca IIIC (Endometrioid, G2) s/p TAH, BSO, Appe', partial OM', Adh' ('14-12-04 s/p Paclitaxel-Carboplatin #6 ('15-04-28)	0
6	55	HGSC	2B	0	# Ov ca IIB (HGSC) s/p BSO, PLND, PaLND, Post. peritonectomy, OM' ('16-05-06) s/p Genexol PM-Carboplatin #5 ('16-08-30)	0
7	64	HGSC	1C	0	# Ov ca IC (HGSC) s/p LAVH,BSO,PLND,PALND,OM',Appe' ('16-06-14) s/p Paclitaxel-Carboplatin #6 ('16-11-04)	0
8	70	HGSC	2B	0	# Ov ca IIB (HGSC) s/p TAH BSO PLND PALND Om' LAR Rt. ureter mass excision with ureter resection and dissection Rt. Ureteroureterostomy WC Adh' ('19-01-03) s/p Paclitaxel-Carboplatin #6 ('19-05-22)	0
9	36	Endometrioid, G1	1A	0	# Em ca IA + Ov ca (Endometrioid, G1) s/p TLH,BSO,PLND,PaLND,Appe',OM',WC ('19-01-08)	0	ovarian cancer + cervical cancer (double primary)
10	60	HGSC	3C	0	# Ov ca IIIC (HGSC) s/p TAH, BSO, BPLND, PaLND, LAR, Subsplenic mass excision, Bladder serosa repair, Adh', cytology ('18-09-20) s/p Paclitaxel-Carboplatin #6 ('19-01-25)	0
11	57	HGSC	3C	0	# Ov ca IIIC (HGSC) s/p TAH, BSO, BPLND, PaLND, mass excision(both paracolic gutter, subhepatic, small bowel mesenteric, rectal serosa, colon serosa, colon mesenteric, PCDS, Rt. diaphragm, bladder serosa, falciform ligament), OM', Appe', WC' ('18-09-11,7M) > Residual tumor < 5mm (small bowel mesentery, subhepatic, Rt diaphragm --> Fulguration 시행함) s/p Paclitaxel-Carboplatin #6 ('19-01-20) Leucost…	0
12	57	HGSC	3C	0	# Ov ca IIIC (HGSC) s/p TAH BSO, Adh', OM', BPLND, PaLND, LAR, Subhepatic mass excision, Rt diaphragm mass excision ('19-01-10) s/p Paclitaxel-Carboplatin-Bevacizumab #5	in treatment
13	65	LGSC	4B	0	# Ov ca IVB (LGSC) s/p VATS Lung WR (RML,RUL,RLL) ('16-08-12) s/p NAC Paclitaxel-Carboplatin #3 ('16-11-08) s/p TAH, BSO, PLND, PALND, OM', Perirectal mass excision, Appe' ('16-12-13) s/p Paclitaxel -Carboplatin #3 ('17-02-17) s/p Liver dome resection, diaphragm resection, upper peritonectomy, T-colon R&A, SB R&A ('17-08-22) s/p PLD #6 ('18-02-08)	1
14	69	Mucinous cystadenofibroma	N/A	0	# Ov cyst s/p RSO, omentectomy, PALNS, Diaphragm mass excision ('17-01-09)	0
15	70	Seromucinous carcinoma, G1	IA	0	# Ov ca IA (Seromucinous carcinoma, G1) s/p TAH, BSO, Partial Omentectomy, Appe', BPLND, PaLND ('19-02-12) s/p Paclitaxel-Carboplatin #2 ('19-04-01)	in treatment
16	48	Mucinous cystadenoma	N/A	0	# Ov cyst s/p LAVH, BSO ('19-01-29)	0
17	63	Clear cell carcinoma	IIB	0	# Ov ca IIB (Clear cell carcinoma) s/p TAH, BSO, PLND, PaLND, Adh', Om', Appe' ('16-12-29) s/p Paclitaxel-Carboplatin #6 ('17-05-23)	0
18	59	HGSC	IIIC	0	# Ov ca IIIC (HGSC) s/p TAH, BSO, En bloc pelvic peritonectomy, bladder mass excision, RH wioth PLND, PaLND, perirectal mass excision, segmental serosectomy, Rt. diaphragmatic peritonectomy, total omentectomy, Appe' ('16-10-07) s/p Paclitaxel-Carboplatin #6 ('17-02-22)	0
19	46	HGSC	IVB	0	# Ov ca IVB (HGSC) s/p TAH, BSO, Omentectomy, PLND, PaLND, Appe', LAR, Liver mass excision, Rt diaphragm mass excision, Mesenteric mass excision, Liver mass excision ('19-02-28) # Breast ca s/p Rt total mastectomy ('19-02-28)	in treatment
20	27	Dysgerminoma	IA (infact, incomplete staging)	0	# Dysgerminoma, incomplete staging s/p Single-port LSO ('19-03-28) s/p BEP #1 ('19-05-23)	in treatment	Germ cell tumor

## Sheet: IHC
Pt_No	Age	cancer	histology	grade	stage	Overall_survival （months）	Nuclear β-catenin (positive: 1; negative: 0)
1	48.31	ovarian cancer	serous	3	1C3	20.73	1
2	71.09	ovarian cancer	serous	3	3C	18.99	1
3	57.46	ovarian cancer	serous	3	2B	23.49	1
4	57.54	ovarian cancer	serous	3	3C	24.28	1
5	44.04	ovarian cancer	serous	3	3B	4.63	1
6	41.99	ovarian cancer	serous	3	3C	22.87	1
7	57.36	ovarian cancer	serous	3	3C	28.09	1
8	42.57	ovarian cancer	serous	3	3C	28.45	1
9	41.66	ovarian cancer	serous	3	3C	29.04	1
10	55.53	ovarian cancer	serous	3	4B	30.26	1
11	79.86	ovarian cancer	serous	3	3C	28.65	1
12	58.88	ovarian cancer	serous	3	3A1	30.65	1
13	77.22	ovarian cancer	serous	3	3B	31.8	1
14	41.9	ovarian cancer	serous	3	3C	35.15	1
15	52.77	ovarian cancer	serous	3	4B	32.76	1
16	49.03	ovarian cancer +liposarcoma	serous	3	3C	34.66	1
17	63.75	ovarian cancer	serous	3	3C	32.36	1
18	44.42	ovarian cancer	serous	3	2B	35.48	1
19	48.08	ovarian cancer	serous	3	4B	35.61	0
20	60.76	ovarian cancer	serous	3	3C	37.03	1
21	55.71	ovarian cancer	serous	3	3C	35.91	0
22	55.54	ovarian cancer	serous	3	4B	37.75	0
23	70.8	ovarian cancer	serous	3	3C	43.1	0
24	57.47	ovarian cancer	serous	3	3C	8.57	0
25	46.81	ovarian cancer	serous	3	4B	29.14	0
26	78.18	ovarian cancer	serous	3	3C	45.17	0
27	71.21	ovarian cancer	serous	3	3C	47.8	0
28	46.98	ovarian cancer	serous	3	1C1	47.21	0
29	71.79	ovarian cancer	serous	3	3C	49.91	0
30	66.03	ovarian cancer	serous	3	3C	30.03	0
31	34.08	ovarian cancer	serous	3	4A	17.25	0
32	56.86	ovarian cancer	serous	3	3C	27.99	0
33	48.98	ovarian cancer	serous	3	4B	41.53	0
34	61.08	ovarian cancer	serous	3	3C	47.84	0
35	55.06	ovarian cancer	serous	3	3C	14.92	0
36	71.96	ovarian cancer	serous	3	4A	74.25	0
37	60.32	ovarian cancer	serous	3	3C	31.38	0
38	46.12	ovarian cancer	serous	3	4B	67.81	0
39	59.7	ovarian cancer	serous	3	3A2	48.1	0
40	55.84	ovarian cancer	serous	3	4B	28.58	0
41	70.67	ovarian cancer	serous	3	3B	27.63	1
42	48.2	ovarian cancer	serous	3	4B	46.92	0
43	41.08	ovarian cancer	serous	3	3C	59.89	0
44	74.06	ovarian cancer	serous	3	3C	24.15	0
45	62.91	ovarian cancer	serous	3	3C	15.7	0
46	66.9	ovarian cancer	serous	3	4A	25.72	0
47	46.4	ovarian cancer	serous	3	3C	89.89	0
48	45.77	ovarian cancer	serous	3	3C	63.9	0
49	47.2	ovarian cancer	serous	3	4B	67.19	0
50	51.78	ovarian cancer	serous	3	3A2	70.41	0
51	72.24	ovarian cancer	serous	3	4B	17.05	0
52	58.43	ovarian cancer	serous	3	3C	25.33	0
53	47.75	ovarian cancer	serous	3	2B	30.65	0
54	68.57	ovarian cancer	serous	3	3C	33.41	1
55	63.46	ovarian cancer	serous	3	3B	26.64	0
56	50.74	ovarian cancer	serous	3	4B	63.01	0
