# Supplementary material for: Wnt/β-Catenin Inhibition by CWP232291 as a Novel Therapeutic Strategy in Ovarian Cancer
Source: Front Oncol. 2022 May 12;12:852260. doi: 10.3389/fonc.2022.852260 (PMC9134752; doi:10.3389/fonc.2022.852260)
Supplement: Supplementary Table S2 — Histologic subtypes of cell lines. [file Table_2.xlsx]

## Sheet: Sheet1
No.	Cell line	Histologic type
1	PA-1	Teratoma
2	A2780/S	Unknown
3	A2780/CP	Unknown
4	CAOV3	High grade serous
5	OVCAR3	High grade serous
6	SNU119	High grade serous
7	SNU251	Endometriod
8	SNU840	Brenner
