# Supplementary material for: Wnt/β-Catenin Inhibition by CWP232291 as a Novel Therapeutic Strategy in Ovarian Cancer
Source: Front Oncol. 2022 May 12;12:852260. doi: 10.3389/fonc.2022.852260 (PMC9134752; doi:10.3389/fonc.2022.852260)
Supplement: Supplementary Table S3 — The IC50 to CWP232291 of cell lines. [file Table_3.xlsx]

## Sheet: Sheet6
No.	Cell line	CWP232291 IC50 (24h)	CWP232291 IC50 (48h)
1	PA-1	0.1122 (95% CI: 0.06763 to 0.1792)	0.05354 (95% CI: 0.03731 to 0.07456)
2	A2780/S	0.07502 (95% CI: 0.05611 to 0.09801)	0.0258 (95% CI: 0.02068 to 0.03229)
3	A2780/CP	0.2085 (95% CI: 0.1533 to 0.2851)	0.06052 (95% CI: 0.05103 to 0.07106)
4	CAOV3	0.3943 (95% CI: 0.2873 to 0.5686)	0.08452 (95% CI: 0.06982 to 0.1016)
5	OVCAR3	0.09498 (95% CI: 0.05241 to 0.1688)	0.04071 (95% CI: 0.03011 to 0.05969)
6	SNU119	0.4146 (95% CI: 0.3089 to 0.5870)	0.1524 (95% CI: 0.1001 to 0.2224)
7	SNU251	1.692 (95% CI: 1.002 to 5.996)	0.2025 (95% CI: 0.1721 to 0.2379)
8	SNU840	0.3139 (95% CI: 0.2179 to 0.4759)	0.06114 (95% CI: 0.04448 to 0.08219)
